# Supplementary material for: Impella preserves haemodynamics with adequate stressed blood volume and normal pulmonary vascular resistance in a goat model of ventricular fibrillation
Source: Eur Heart J Open. 2025 Dec 18;6(1):oeaf173. doi: 10.1093/ehjopen/oeaf173 (PMC12940114; doi:10.1093/ehjopen/oeaf173)
Supplement: oeaf173_Supplementary_Data [file oeaf173_supplementary_data.zip]

Archive with 3 entries (3 files):
- supplemental_material_1.docx
- supplemental_material_2.docx
- SupplementaryVideo.mp4
